# Supplementary material for: 3,6′-Disinapoyl Sucrose from Polygalae Radix Exerts Anti-Aging Effects via Modification of Telomeres, SIRT1/p53/p21 Pathway, Oxidative Stress and Autophagy
Source: Antioxidants (Basel). 2026 Mar 1;15(3):313. doi: 10.3390/antiox15030313 (PMC13024513; doi:10.3390/antiox15030313)
Supplement: Supplementary file 1 [file antioxidants-15-00313-s001.zip]

Archive with 1 entries (1 files):
- antioxidants-4145079-supplementary.pdf
